# Supplementary material for: Association between shell morphology of micro-land snails (genus Plectostoma) and their predator’s predatory behaviour
Source: PeerJ. 2014 Apr 1;2:e329. doi: 10.7717/peerj.329 (PMC3976122; doi:10.7717/peerj.329)
Supplement: File S3 [file peerj-02-329-s003.zip]

Archive with 6 entries (5 files):
- File S3. Raw data and R script 11022014/
- File S3. Raw data and R script 11022014/.Rhistory
- File S3. Raw data and R script 11022014/Experiment 1(b).csv
- File S3. Raw data and R script 11022014/Experiment 1(c) and 1(d).csv
- File S3. Raw data and R script 11022014/Experiment 2(b).csv
- File S3. Raw data and R script 11022014/R scripts for all data analysis 14022014.R
