# Supplementary material for: Association between shell morphology of micro-land snails (genus Plectostoma) and their predator’s predatory behaviour
Source: PeerJ. 2014 Apr 1;2:e329. doi: 10.7717/peerj.329 (PMC3976122; doi:10.7717/peerj.329)
Supplement: File S3 [file peerj-02-329-s003.zip › File S3. Raw data and R script 11022014/Experiment 1(b).csv]

ref	population	no_of_spines	hole_width	on_spine
1	T7	50	0.24	2
2	T7	58	0.27	2
3	T7	57	0.19	2
4	T7	59	0.23	2
5	T7	53	0.32	2
6	T7	88	0.32	2
7	T7	53	0.26	2
8	T7	83	0.21	2
9	T7	56	0.16	2
10	T7	51	0.17	2
11	T7	61	0.25	2
13	T21	51	0.25	2
14	T21	53	0.29	2
15	T21	57	0.33	2
16	T21	53	0.2	2
18	T22	49	0.24	2
19	T22	52	0.2	2
20	T22	51	0.16	2
21	T22	52	0.23	2
22	T22	50	0.25	2
23	T22	51	0.24	2
24	T22	52	0.23	2
25	T22	54	0.17	2
26	T22	59	0.2	2
27	T22	59	0.25	2
28	T22	53	0.2	2
29	T22	56	0.28	2
30	T22	53	0.18	2
31	T22	58	0.23	2
32	T22	54	0.13	2
42	BOR2169	95	0.26	2
47	BOR2169	106	0.28	2
48	BOR2169	91	0.2	2
49	BOR1690	80	0.19	2
51	BOR1690	83	0.31	2
52	BOR1690	71	0.15	2
53	BOR1690	119	0.18	2
54	BOR1690	71	0.29	2
55	BOR1690	69	0.25	2
56	BOR1690	78	0.29	2
57	BOR1690	93	0.28	2
58	BOR1690	75	0.22	2
59	BOR1690	76	0.23	2
60	BOR1690	77	0.3	2
61	BOR1690	85	0.24	2
62	BOR1690	74	0.26	2
63	BOR1690	78	0.24	2
64	BOR1690	74	0.25	2
93	T42	65	0.24	2
94	T42	56	0.25	2
95	T42	57	0.23	2
96	T42	63	0.17	2
97	T42	54	0.23	2
98	T42	64	0.27	2
99	T42	65	0.24	2
100	T42	60	0.19	2
101	T42	59	0.24	2
102	T42	61	0.2	2
104	T42	63	0.2	2
105	T42	59	0.16	2
108	T44	97	0.16	2
121	T34	101	0.16	2
129	T34	110	0.15	2
12	T7	61	0.33	1
17	T21	58	0.3	1
33	T22	60	0.28	1
34	T45	127	0.2	1
35	T45	131	0.26	1
36	T45	115	0.21	1
37	T45	108	0.25	1
38	T45	154	0.26	1
39	BOR2169	95	0.26	1
40	BOR2169	102	0.2	1
41	BOR2169	96	0.27	1
43	BOR2169	88	0.28	1
44	BOR2169	93	0.31	1
45	BOR2169	86	0.29	1
46	BOR2169	95	0.23	1
50	BOR1690	81	0.29	1
65	T29	125	0.22	1
66	T29	134	0.21	1
67	T29	118	0.26	1
68	T29	128	0.19	1
69	T29	115	0.22	1
70	T33	136	0.21	1
71	T33	135	0.24	1
72	T33	117	0.2	1
73	T33	145	0.15	1
74	T33	132	0.17	1
75	T33	140	0.21	1
76	T33	139	0.27	1
77	T33	112	0.28	1
78	T33	120	0.28	1
79	T33	121	0.15	1
80	T33	118	0.22	1
81	T33	120	0.18	1
82	T33	137	0.22	1
83	T33	121	0.26	1
84	T33	114	0.31	1
85	T33	126	0.25	1
86	T33	113	0.17	1
87	T33	124	0.21	1
88	T33	123	0.21	1
89	T33	137	0.2	1
90	T33	116	0.24	1
91	T33	118	0.22	1
92	T33	121	0.31	1
103	T42	66	0.27	1
106	T44	98	0.23	1
107	T44	102	0.2	1
109	T44	109	0.24	1
110	T44	123	0.22	1
111	T44	89	0.3	1
112	T44	89	0.25	1
113	T44	92	0.29	1
114	T44	87	0.23	1
115	T44	104	0.26	1
116	T44	95	0.19	1
117	T44	105	0.22	1
118	T44	95	0.17	1
119	T34	116	0.24	1
120	T34	110	0.21	1
122	T34	113	0.21	1
123	T34	118	0.24	1
124	T34	104	0.18	1
125	T34	113	0.17	1
126	T34	99	0.19	1
127	T34	108	0.19	1
128	T34	122	0.18	1
130	T34	111	0.21	1
131	T34	105	0.2	1
132	T34	135	0.18	1
133	T34	131	0.22	1
