# Supplementary material for: Association between shell morphology of micro-land snails (genus Plectostoma) and their predator’s predatory behaviour
Source: PeerJ. 2014 Apr 1;2:e329. doi: 10.7717/peerj.329 (PMC3976122; doi:10.7717/peerj.329)
Supplement: File S3 [file peerj-02-329-s003.zip › File S3. Raw data and R script 11022014/Experiment 1(c) and 1(d).csv]

Specimens	Total shell materials	Ratio of ribs shell material to whorls shell material	Number of ribs on shell	Shell whorl's shell materials	Shell rib' shell materials	Shell thickness	Number of spire shell whorls	Shell spire height	Shell spire width	standard residue of shell material of shell ribs after controlling for shell material of shell whorls	standard residue of number of shell ribs after controlling for shell material of shell whorls	standard residue of shell thickness after controlling for shell material of shell whorls
Tomanggong Besar 21 A	1.0074	0.177625811	54	0.85545	0.15195	0.046	5.125	2.05	1.5	-1.4936	0.42979	1.40431
Tomanggong Besar 21 C	1.02415	0.252859502	47	0.81745	0.2067	0.041	5	2.05	1.5	1.64746	-0.63544	0.13554
Tomanggong Besar 21 D	1.01694	0.239399885	50	0.82051	0.19643	0.04	4.875	2.15	1.6	1.12733	-0.35338	-0.1997
Tomanggong Besar 22 A	0.95911	0.218753177	48	0.78696	0.17215	0.041	4.75	2	1.6	0.59012	-0.95708	0.3686
Tomanggong Besar 42 A	0.81736	0.192808359	78	0.68524	0.13212	0.037	5.25	2.1	1.5	0.49237	0.11805	-0.10123
Tomanggong Besar 42 C	0.81659	0.170100877	77	0.69788	0.11871	0.033	5.375	2.2	1.5	-0.33356	0.20423	-1.44525
Tomanggong Besar 7 C	0.87224	0.188402638	77	0.73396	0.13828	0.036	5.375	2.1	1.5	-0.05402	0.68017	-0.7855
Tomanggong Besar 44 B	0.64631	0.15819938	72	0.55803	0.08828	0.033	5.25	2.2	1.5	0.65372	-2.04342	-0.37622
BOR 2991 A	0.68617	0.122550142	87	0.61126	0.07491	0.031	5.5	2.05	1.55	-0.85955	-0.13275	-1.40682
BOR 2991 B	0.70534	0.112892283	111	0.63379	0.07155	0.035	5.75	2.3	1.65	-1.39525	2.09802	-0.33164
BOR 2991 C	0.6988	0.11373199	93	0.62744	0.07136	0.042	5.625	2.05	1.6	-1.2961	0.56408	1.89984
Tomanggong Besar 33 A	0.37228	0.025141126	129	0.36315	0.00913	0.033	4.625	1.3	1.5	0.35436	-0.02192	1.11346
Tomanggong Besar 33 C	0.37107	0.020460358	138	0.36363	0.00744	0.029	4.75	1.3	1.55	0.26917	0.7095	-0.13761
Tomanggong Besar 33 B	0.37172	0.022191668	121	0.36365	0.00807	0.029	4.857	1.3	1.65	0.29755	-0.65985	-0.13776
