# Supplementary material for: Association between shell morphology of micro-land snails (genus Plectostoma) and their predator’s predatory behaviour
Source: PeerJ. 2014 Apr 1;2:e329. doi: 10.7717/peerj.329 (PMC3976122; doi:10.7717/peerj.329)
Supplement: File S3 [file peerj-02-329-s003.zip › File S3. Raw data and R script 11022014/Experiment 2(b).csv]

ref	population	no_of_spines	hole_width	on_spine	part	whorl	ontogeny position_14classes	ontogeny position_12classes	side
87	T33	124	0.21	1	2	3	1	1	B
32	T22	54	0.13	0	3	3	2	2	C
105	T42	59	0.16	0	3	3	2	2	C
66	T29	134	0.21	1	3	3	2	2	C
3	T7	57	0.19	0	1	3	4	4	A
13	T21	51	0.25	0	1	3	4	4	A
34	T45	127	0.2	1	1	3	4	4	A
40	BOR2169	102	0.2	1	1	3	4	4	A
65	T29	125	0.22	1	1	3	4	4	A
70	T33	136	0.21	1	1	3	4	4	A
74	T33	132	0.17	1	1	3	4	4	A
76	T33	139	0.27	1	1	3	4	4	A
86	T33	113	0.17	1	1	3	4	4	A
112	T44	89	0.25	1	1	3	4	4	A
119	T34	116	0.24	1	1	3	4	4	A
128	T34	122	0.18	1	1	3	4	4	A
8	T7	83	0.21	0	2	2	5	5	B
9	T7	56	0.16	0	2	2	5	5	B
16	T21	53	0.2	0	2	2	5	5	B
23	T22	51	0.24	0	2	2	5	5	B
24	T22	52	0.23	0	2	2	5	5	B
30	T22	53	0.18	0	2	2	5	5	B
62	BOR1690	74	0.26	0	2	2	5	5	B
100	T42	60	0.19	0	2	2	5	5	B
108	T44	97	0.16	0	2	2	5	5	B
36	T45	115	0.21	1	2	2	5	5	B
72	T33	117	0.2	1	2	2	5	5	B
81	T33	120	0.18	1	2	2	5	5	B
82	T33	137	0.22	1	2	2	5	5	B
88	T33	123	0.21	1	2	2	5	5	B
89	T33	137	0.2	1	2	2	5	5	B
91	T33	118	0.22	1	2	2	5	5	B
107	T44	102	0.2	1	2	2	5	5	B
109	T44	109	0.24	1	2	2	5	5	B
111	T44	89	0.3	1	2	2	5	5	B
120	T34	110	0.21	1	2	2	5	5	B
122	T34	113	0.21	1	2	2	5	5	B
7	T7	53	0.26	0	3	2	6	6	C
11	T7	61	0.25	0	3	2	6	6	C
21	T22	52	0.23	0	3	2	6	6	C
28	T22	53	0.2	0	3	2	6	6	C
29	T22	56	0.28	0	3	2	6	6	C
93	T42	65	0.24	0	3	2	6	6	C
99	T42	65	0.24	0	3	2	6	6	C
39	BOR2169	95	0.26	1	3	2	6	6	C
46	BOR2169	95	0.23	1	3	2	6	6	C
126	T34	99	0.19	1	3	2	6	6	C
131	T34	105	0.2	1	3	2	6	6	C
47	BOR2169	106	0.28	0	4	2	7	7	D
38	T45	154	0.26	1	4	2	7	7	D
67	T29	118	0.26	1	4	2	7	7	D
1	T7	50	0.24	0	1	2	8	8	A
20	T22	51	0.16	0	1	2	8	8	A
42	BOR2169	95	0.26	0	1	2	8	8	A
53	BOR1690	119	0.18	0	1	2	8	8	A
56	BOR1690	78	0.29	0	1	2	8	8	A
64	BOR1690	74	0.25	0	1	2	8	8	A
94	T42	56	0.25	0	1	2	8	8	A
95	T42	57	0.23	0	1	2	8	8	A
98	T42	64	0.27	0	1	2	8	8	A
101	T42	59	0.24	0	1	2	8	8	A
35	T45	131	0.26	1	1	2	8	8	A
37	T45	108	0.25	1	1	2	8	8	A
41	BOR2169	96	0.27	1	1	2	8	8	A
44	BOR2169	93	0.31	1	1	2	8	8	A
68	T29	128	0.19	1	1	2	8	8	A
69	T29	115	0.22	1	1	2	8	8	A
71	T33	135	0.24	1	1	2	8	8	A
73	T33	145	0.15	1	1	2	8	8	A
75	T33	140	0.21	1	1	2	8	8	A
79	T33	121	0.15	1	1	2	8	8	A
80	T33	118	0.22	1	1	2	8	8	A
85	T33	126	0.25	1	1	2	8	8	A
90	T33	116	0.24	1	1	2	8	8	A
92	T33	121	0.31	1	1	2	8	8	A
103	T42	66	0.27	1	1	2	8	8	A
106	T44	98	0.23	1	1	2	8	8	A
114	T44	87	0.23	1	1	2	8	8	A
123	T34	118	0.24	1	1	2	8	8	A
124	T34	104	0.18	1	1	2	8	8	A
127	T34	108	0.19	1	1	2	8	8	A
5	T7	53	0.32	0	2	1	9	9	B
10	T7	51	0.17	0	2	1	9	9	B
14	T21	53	0.29	0	2	1	9	9	B
48	BOR2169	91	0.2	0	2	1	9	9	B
96	T42	63	0.17	0	2	1	9	9	B
97	T42	54	0.23	0	2	1	9	9	B
121	T34	101	0.16	0	2	1	9	9	B
12	T7	61	0.33	1	2	1	9	9	B
17	T21	58	0.3	1	2	1	9	9	B
43	BOR2169	88	0.28	1	2	1	9	9	B
50	BOR1690	81	0.29	1	2	1	9	9	B
77	T33	112	0.28	1	2	1	9	9	B
78	T33	120	0.28	1	2	1	9	9	B
83	T33	121	0.26	1	2	1	9	9	B
84	T33	114	0.31	1	2	1	9	9	B
113	T44	92	0.29	1	2	1	9	9	B
115	T44	104	0.26	1	2	1	9	9	B
116	T44	95	0.19	1	2	1	9	9	B
117	T44	105	0.22	1	2	1	9	9	B
118	T44	95	0.17	1	2	1	9	9	B
22	T22	50	0.25	0	5	2	9.5	9	B
27	T22	59	0.25	0	5	2	9.5	9	B
110	T44	123	0.22	1	5	2	9.5	9	B
132	T34	135	0.18	1	5	2	9.5	9	B
57	BOR1690	93	0.28	0	3	1	10	10	C
59	BOR1690	76	0.23	0	3	1	10	10	C
125	T34	113	0.17	1	3	1	10	10	C
130	T34	111	0.21	1	3	1	10	10	C
133	T34	131	0.22	1	3	1	10	10	C
18	T22	49	0.24	0	5	3	10.5	10	C
49	BOR1690	80	0.19	0	5	3	10.5	10	C
55	BOR1690	69	0.25	0	5	3	10.5	10	C
58	BOR1690	75	0.22	0	5	3	10.5	10	C
104	T42	63	0.2	0	5	3	10.5	10	C
25	T22	54	0.17	0	4	1	11	11	D
26	T22	59	0.2	0	4	1	11	11	D
51	BOR1690	83	0.31	0	4	1	11	11	D
54	BOR1690	71	0.29	0	4	1	11	11	D
45	BOR2169	86	0.29	1	4	1	11	11	D
2	T7	58	0.27	0	5	4	11.5	11	D
4	T7	59	0.23	0	5	4	11.5	11	D
6	T7	88	0.32	0	5	4	11.5	11	D
15	T21	57	0.33	0	5	4	11.5	11	D
52	BOR1690	71	0.15	0	5	4	11.5	11	D
61	BOR1690	85	0.24	0	5	4	11.5	11	D
63	BOR1690	78	0.24	0	5	4	11.5	11	D
129	T34	110	0.15	0	5	4	11.5	11	D
19	T22	52	0.2	0	1	1	12	12	A
31	T22	58	0.23	0	1	1	12	12	A
60	BOR1690	77	0.3	0	1	1	12	12	A
102	T42	61	0.2	0	1	1	12	12	A
33	T22	60	0.28	1	1	1	12	12	A
