# Supplementary material for: Association between shell morphology of micro-land snails (genus Plectostoma) and their predator’s predatory behaviour
Source: PeerJ. 2014 Apr 1;2:e329. doi: 10.7717/peerj.329 (PMC3976122; doi:10.7717/peerj.329)
Supplement: File S4 [file peerj-02-329-s004.xlsx]

## Sheet: data for Figure 8 & 9
ref	ontogeny axis	Radius of curvature	Torsion	Predatory path distance
110	-0.000494729	0.236728	1.03193
111	0.0343096	0.244595	1.02987
112	0.0668786	0.252083	1.02785
113	0.0977275	0.258854	1.02697
114	0.127359	0.264983	1.02219
115	0.156256	0.270709	1.01675
116	0.184871	0.276081	1.01048
117	0.213629	0.281095	1.00296
118	0.242923	0.285678	0.993637
119	0.273122	0.289664	0.981795
120	0.30458	0.292793	0.966664
121	0.337641	0.294698	0.947438
122	0.372649	0.294429	0.922054
123	0.402477	0.292173	0.891567
124	0.430614	0.288847	0.860973
125	0.457369	0.285041	0.831116
126	0.483048	0.281158	0.802521
127	0.507962	0.277384	0.775197
128	0.532435	0.27366	0.748969
129	0.556805	0.269847	0.723516
130	0.581433	0.265768	0.698491
131	0.606703	0.26124	0.673533
132	0.633019	0.256083	0.648305
133	0.660803	0.25013	0.622392
134	0.690483	0.241835	0.591978
135	0.710947	0.244188	0.588483
136	0.730041	0.248469	0.588226
137	0.748164	0.254763	0.593092
138	0.765655	0.26015	0.600427
139	0.782791	0.266341	0.61091
140	0.799794	0.273081	0.623666
141	0.816854	0.280125	0.637871
142	0.834148	0.287268	0.652811
143	0.851867	0.294354	0.667918
144	0.870235	0.301272	0.682765
145	0.889528	0.307935	0.697049
146	0.910074	0.316469	0.716561
147	0.926949	0.323533	0.727099
148	0.942799	0.328462	0.739943
149	0.957901	0.333122	0.751299
150	0.972481	0.336282	0.760488
151	0.986718	0.338845	0.7682
152	1.00076	0.340875	0.774554
153	1.01475	0.342405	0.779677
154	1.02883	0.34342	0.783633
155	1.04319	0.343868	0.7864
156	1.05805	0.343651	0.787857
157	1.07371	0.342626	0.787776
158	1.0905	0.341098	0.786665
159	1.12082	0.343282	0.782342
160	1.14953	0.343055	0.777915
161	1.1769	0.342048	0.771795
162	1.20322	0.340379	0.765022
163	1.2288	0.338003	0.756944
164	1.25397	0.334988	0.747635
165	1.27908	0.331394	0.737152
166	1.30447	0.327273	0.725524
167	1.33053	0.322679	0.712784
168	1.35761	0.317681	0.699016
169	1.38608	0.312379	0.684392
170	1.41631	0.306737	0.668436
171	1.43761	0.301388	0.656827
172	1.45749	0.297776	0.641721
173	1.47641	0.29434	0.626569
174	1.49474	0.291569	0.612908
175	1.51277	0.289007	0.599144
176	1.53071	0.286799	0.585519
177	1.54873	0.285102	0.572376
178	1.56697	0.284089	0.560214
179	1.58561	0.283941	0.549697
180	1.60486	0.284815	0.541614
181	1.62501	0.286815	0.536767
182	1.64642	0.290053	0.53628
183	1.66089	0.297507	0.552452
184	1.67453	0.304811	0.56424
185	1.68752	0.310393	0.574049
186	1.70005	0.313578	0.57565
187	1.71225	0.315652	0.575238
188	1.72428	0.316977	0.573673
189	1.73627	0.317838	0.57161
190	1.74838	0.318438	0.569505
191	1.76077	0.318904	0.56763
192	1.77362	0.319285	0.566076
193	1.78714	0.319543	0.564735
194	1.80155	0.319067	0.562005
195	1.81316	0.319411	0.561224
196	1.82411	0.320565	0.564057
197	1.83459	0.322923	0.569919
198	1.84473	0.325841	0.577819
199	1.85466	0.329608	0.586998
200	1.86446	0.334137	0.596846
201	1.87423	0.339282	0.606829
202	1.88407	0.344838	0.616505
203	1.89408	0.35053	0.625511
204	1.90441	0.356005	0.633537
205	1.91524	0.360831	0.640302
206	1.92679	0.365573	0.647238
207	1.94531	0.367333	0.653283
208	1.96259	0.368633	0.656793
209	1.97901	0.369158	0.658889
210	1.9949	0.369286	0.659499
211	2.01053	0.369147	0.659304
212	2.02611	0.368855	0.658612
213	2.04181	0.368486	0.65768
214	2.05775	0.368078	0.656717
215	2.07409	0.367627	0.655877
216	2.09099	0.367095	0.655262
217	2.10866	0.366401	0.654918
218	2.12734	0.364868	0.654087
219	2.15414	0.36377	0.653786
220	2.17929	0.363063	0.653797
221	2.20328	0.362672	0.653831
222	2.22651	0.362473	0.653984
223	2.24926	0.362474	0.653796
224	2.27175	0.362642	0.653014
225	2.29417	0.362906	0.651389
226	2.31671	0.363163	0.648663
227	2.33964	0.363276	0.644541
228	2.36332	0.363079	0.638671
229	2.38821	0.362367	0.630634
230	2.41491	0.360966	0.619633
231	2.45198	0.359282	0.606916
232	2.48693	0.356589	0.587875
233	2.52016	0.352098	0.563285
234	2.55209	0.350288	0.547821
235	2.58316	0.348147	0.531944
236	2.61383	0.345848	0.516185
237	2.64453	0.343554	0.501012
238	2.6757	0.341429	0.486874
239	2.70777	0.339652	0.474254
240	2.74114	0.338412	0.463695
241	2.77621	0.337904	0.4558
242	2.81334	0.337532	0.449778
243	2.84053	0.343909	0.453413
244	2.86596	0.34899	0.457941
245	2.89005	0.354002	0.464047
246	2.91319	0.357554	0.468008
247	2.93575	0.360577	0.47194
248	2.95809	0.363196	0.475997
249	2.98054	0.365506	0.480306
250	3.0034	0.367549	0.484961
251	3.02697	0.369319	0.490028
252	3.05151	0.370744	0.495518
253	3.07731	0.371688	0.501362
254	3.10466	0.371987	0.507216
255	3.13162	0.36936	0.508352
256	3.15705	0.36613	0.51013
257	3.18123	0.36298	0.511817
258	3.20443	0.359746	0.512615
259	3.22693	0.356933	0.512943
260	3.24904	0.354748	0.512943
261	3.27106	0.35333	0.512787
262	3.29331	0.352781	0.51266
263	3.31614	0.353178	0.512766
264	3.33993	0.354577	0.513317
265	3.36504	0.357005	0.514523
266	3.39188	0.360433	0.516469
267	3.42768	0.368914	0.523079
268	3.4612	0.375483	0.527369
269	3.49295	0.381246	0.53007
270	3.52343	0.386264	0.531316
271	3.55311	0.390811	0.531729
272	3.58248	0.395036	0.531622
273	3.61195	0.399036	0.531185
274	3.64196	0.402855	0.530502
275	3.67289	0.406468	0.529573
276	3.70513	0.409773	0.528313
277	3.73904	0.412567	0.526552
278	3.775	0.413851	0.523483
279	3.8011	0.414524	0.519867
280	3.82571	0.41514	0.516394
281	3.84909	0.416066	0.513779
282	3.87152	0.41692	0.512549
283	3.89329	0.418056	0.511941
284	3.91468	0.419398	0.511707
285	3.93599	0.42078	0.511567
286	3.95754	0.421987	0.511247
287	3.97967	0.422772	0.51049
288	4.00273	0.422877	0.509061
289	4.02707	0.422048	0.506745
290	4.05306	0.420931	0.504058
291	4.09914	0.421466	0.502536
292	4.14271	0.422662	0.499911
293	4.1842	0.42403	0.496595
294	4.22407	0.424683	0.494567
295	4.26279	0.425204	0.492189
296	4.30087	0.425709	0.489525
297	4.33886	0.426306	0.486659
298	4.37729	0.42709	0.483699
299	4.41675	0.428124	0.480781
300	4.45781	0.429428	0.478082
301	4.50103	0.430942	0.475818
302	4.54696	0.432453	0.474088
303	4.57637	0.434288	0.473278
304	4.60386	0.43494	0.473229
305	4.6299	0.435612	0.47401
306	4.65493	0.436132	0.473945
307	4.67938	0.436805	0.474062
308	4.70363	0.437612	0.474332
309	4.72804	0.438498	0.474702
310	4.75293	0.439374	0.475104
311	4.77859	0.440128	0.475448
312	4.8053	0.440618	0.475634
313	4.83334	0.440677	0.475538
314	4.86299	0.440157	0.475145
315	4.88493	0.439007	0.474318
316	4.90554	0.436886	0.471685
317	4.92508	0.433518	0.467615
318	4.94379	0.431991	0.467379
319	4.96196	0.430066	0.466941
320	4.97984	0.427898	0.466316
321	4.9977	0.425612	0.465528
322	5.01582	0.423323	0.464613
323	5.03448	0.421146	0.463626
324	5.05396	0.419212	0.462659
325	5.07452	0.417674	0.461832
326	5.09645	0.416124	0.461081
327	5.11903	0.420387	0.465563
328	5.14022	0.424051	0.467347
329	5.1603	0.427254	0.467946
330	5.17953	0.430021	0.46744
331	5.19821	0.432295	0.465725
332	5.21662	0.434363	0.463109
333	5.23504	0.436501	0.459876
334	5.25374	0.438953	0.45628
335	5.27301	0.441919	0.452562
336	5.29312	0.445495	0.448941
337	5.31434	0.449617	0.445599
338	5.33693	0.453991	0.443042
339	5.36777	0.456016	0.438263
340	5.39681	0.45725	0.433125
341	5.42439	0.458259	0.428424
342	5.45084	0.458618	0.421863
343	5.4765	0.459406	0.415616
344	5.50172	0.460815	0.409931
345	5.52688	0.462919	0.40496
346	5.55235	0.465718	0.400798
347	5.57852	0.469152	0.397513
348	5.60581	0.473108	0.395167
349	5.63461	0.477417	0.393809
350	5.66534	0.48223	0.39362
351	5.69038	0.487932	0.394594
352	5.71388	0.492279	0.395671
353	5.73616	0.49606	0.397042
354	5.75753	0.499332	0.399264
355	5.77832	0.502175	0.401526
356	5.79883	0.504734	0.403866
357	5.81939	0.507098	0.406305
358	5.84028	0.509297	0.408849
359	5.86181	0.511288	0.411473
360	5.88425	0.512933	0.41412
361	5.90789	0.513978	0.416678
362	5.93299	0.513433	0.418037
363	5.96571	0.511783	0.41976
364	5.99653	0.509612	0.421838
365	6.02579	0.507388	0.424463
366	6.05386	0.50531	0.427656
367	6.0811	0.503669	0.431192
368	6.10789	0.502506	0.434957
369	6.13464	0.501764	0.438812
370	6.16174	0.501331	0.442595
371	6.18961	0.501066	0.446143
372	6.21866	0.500818	0.44929
373	6.24931	0.50044	0.451851
374	6.28197	0.500089	0.45403
375	6.31349	0.501698	0.457899
376	6.3431	0.503729	0.46178
377	6.37117	0.506406	0.465044
378	6.39809	0.509057	0.467442
379	6.42428	0.511752	0.468958
380	6.45011	0.514524	0.469569
381	6.47599	0.517421	0.469352
382	6.50229	0.5205	0.468443
383	6.52938	0.523812	0.467027
384	6.55762	0.527388	0.465328
385	6.58736	0.531213	0.463597
386	6.61895	0.535306	0.461983
387	6.63754	0.541987	0.461519
388	6.65506	0.546306	0.460637
389	6.67169	0.550099	0.459394
390	6.68765	0.553297	0.45738
391	6.70314	0.556146	0.454949
392	6.71838	0.558712	0.452218
393	6.73359	0.561	0.449269
394	6.749	0.562963	0.446152
395	6.76484	0.564502	0.442899
396	6.78136	0.565468	0.439536
397	6.79877	0.565647	0.436096
398	6.81733	0.565534	0.431316
399	6.85865	0.565038	0.424669
400	6.89771	0.563676	0.418345
401	6.93489	0.561947	0.412505
402	6.97061	0.560414	0.408112
403	7.0053	0.558472	0.403838
404	7.03942	0.556248	0.399639
405	7.07345	0.553858	0.395471
406	7.10788	0.551403	0.391287
407	7.14322	0.548975	0.387074
408	7.18	0.546665	0.382844
409	7.21873	0.544554	0.378655
410	7.25992	0.542709	0.374575
411	7.28829	0.541269	0.372956
412	7.31492	0.540478	0.369723
413	7.34017	0.538905	0.366
414	7.36443	0.536921	0.361854
415	7.38808	0.534809	0.357222
416	7.41149	0.532921	0.352446
417	7.43499	0.531507	0.347809
418	7.45891	0.530719	0.343522
419	7.48357	0.530611	0.339734
420	7.50923	0.531105	0.336511
421	7.53619	0.531934	0.333792
422	7.56471	0.531796	0.330401
423	7.58959	0.531809	0.327645
424	7.61306	0.532063	0.325896
425	7.63539	0.532113	0.325369
426	7.65682	0.532899	0.326592
427	7.67763	0.534427	0.329014
428	7.6981	0.536711	0.33231
429	7.7185	0.539677	0.336156
430	7.73915	0.543189	0.340248
431	7.76036	0.547071	0.344304
432	7.78244	0.551102	0.348072
433	7.80571	0.555011	0.351297
434	7.83051	0.560988	0.355094
435	7.86503	0.566211	0.358157
436	7.8976	0.570817	0.361114
437	7.92859	0.575431	0.363953
438	7.95836	0.577633	0.365238
439	7.98731	0.579276	0.366193
440	8.01583	0.580384	0.366806
441	8.04433	0.580876	0.367072
442	8.07323	0.580542	0.366963
443	8.10294	0.579033	0.366416
444	8.13386	0.575833	0.365285
445	8.16638	0.570253	0.36327
446	8.20088	0.56247	0.360085
447	8.23125	0.562424	0.359289	0.304931
448	8.25978	0.562979	0.35748
449	8.28687	0.562884	0.355184
450	8.31288	0.563403	0.352697
451	8.33821	0.564018	0.349948
452	8.36323	0.564681	0.346914
453	8.38832	0.56534	0.343557
454	8.41383	0.565944	0.339822
455	8.44011	0.566427	0.335641
456	8.46747	0.566718	0.330934
457	8.49623	0.566732	0.325611
458	8.52669	0.566899	0.319783
459	8.54025	0.566634	0.313188
460	8.553	0.567952	0.306307
461	8.5651	0.569818	0.29931
462	8.5767	0.570527	0.293586
463	8.58798	0.571047	0.288081
464	8.59911	0.571436	0.282806
465	8.61023	0.571749	0.277772
466	8.62152	0.572042	0.273002
467	8.63315	0.572362	0.268547
468	8.64527	0.572739	0.264481
469	8.65803	0.573175	0.260917
470	8.6716	0.57368	0.257988
471	8.70373	0.568598	0.256412
472	8.73397	0.56974	0.254992
473	8.76267	0.57045	0.254602
474	8.79021	0.57077	0.255144
475	8.81697	0.570846	0.25649
476	8.84334	0.57078	0.258576
477	8.86969	0.570633	0.261324
478	8.89641	0.570419	0.264636
479	8.9239	0.570083	0.268389
480	8.95254	0.569481	0.272411
481	8.98272	0.568339	0.27646
482	9.01483	0.565362	0.279558
483	9.03066	0.56723	0.283072
484	9.04555	0.567472	0.287858
485	9.05966	0.568038	0.293149
486	9.0732	0.569051	0.298851
487	9.08636	0.570706	0.304993
488	9.09934	0.573	0.311234
489	9.11233	0.575893	0.317214
490	9.12553	0.57931	0.322566
491	9.13912	0.583122	0.326945
492	9.15328	0.58712	0.330052
493	9.1682	0.590981	0.331676
494	9.18406	0.594608	0.33174
495	9.20934	0.59595	0.331029
496	9.23312	0.597743	0.329133
497	9.25569	0.599625	0.32684
498	9.27734	0.601868	0.323533
499	9.29836	0.604402	0.320047
500	9.31907	0.607194	0.316555
501	9.33976	0.610193	0.313227
502	9.36076	0.613315	0.310226
503	9.38236	0.616422	0.307708
504	9.40488	0.619329	0.305819
505	9.42862	0.621781	0.304679
506	9.45388	0.624874	0.304612
507	9.4704	0.626437	0.30539
508	9.48595	0.627208	0.306761
509	9.50072	0.627471	0.30873
510	9.51489	0.627499	0.311253
511	9.52865	0.627317	0.314309	0.287239
512	9.54221	0.627023	0.317832
513	9.55575	0.626664	0.321724
514	9.56949	0.626249	0.325869
515	9.58362	0.625749	0.330121
516	9.59835	0.625089	0.334305
517	9.61387	0.624171	0.338217
518	9.63037	0.62243	0.341406
519	9.65612	0.620658	0.343665
520	9.68041	0.619849	0.343754
521	9.70351	0.618518	0.341956
522	9.72569	0.618011	0.339342
523	9.74724	0.617393	0.335257
524	9.76845	0.616753	0.32998
525	9.78963	0.616187	0.323806
526	9.81108	0.615781	0.317016
527	9.83313	0.615625	0.309881
528	9.85608	0.615798	0.302657
529	9.88026	0.61636	0.295604
530	9.90596	0.617582	0.286712
531	9.93273	0.621328	0.281642
532	9.95788	0.624959	0.276916
533	9.98175	0.627202	0.272868
534	10.0047	0.627811	0.268206
535	10.027	0.627647	0.263708
536	10.049	0.62709	0.259398
537	10.0711	0.626421	0.255265
538	10.0935	0.62583	0.251272
539	10.1166	0.625395	0.247362
540	10.1407	0.625065	0.243468
541	10.1661	0.624626	0.239505
542	10.1929	0.622937	0.235414
543	10.2109	0.62065	0.230428
544	10.2279	0.618176	0.224578
545	10.244	0.615935	0.218203
546	10.2595	0.614434	0.211036
547	10.2745	0.613801	0.203405
548	10.2893	0.61406	0.195534
549	10.3041	0.615129	0.18771
550	10.3191	0.616852	0.180276
551	10.3345	0.619	0.173628
552	10.3507	0.621274	0.168205
553	10.3677	0.623292	0.164446
554	10.3857	0.629099	0.158917
555	10.4029	0.627953	0.155229
556	10.419	0.629316	0.153792
557	10.4343	0.630109	0.154479
558	10.449	0.630654	0.156521
559	10.4632	0.631199	0.159618
560	10.4773	0.631911	0.16352
561	10.4913	0.632898	0.168
562	10.5056	0.634227	0.172848
563	10.5203	0.635921	0.177869
564	10.5357	0.637963	0.18286
565	10.5518	0.640279	0.187627
566	10.569	0.642175	0.190142
567	10.5875	0.645491	0.192338
568	10.6049	0.645838	0.195448
569	10.6214	0.646508	0.199269
570	10.6372	0.647698	0.204067
571	10.6526	0.649556	0.209804
572	10.6678	0.652086	0.216279
573	10.6828	0.655218	0.223243
574	10.6981	0.658827	0.230472
575	10.7139	0.66274	0.237799
576	10.7302	0.666734	0.245098
577	10.7475	0.670518	0.25226
578	10.7659	0.673508	0.258917
579	10.7871	0.679527	0.265969
580	10.8071	0.682279	0.274561
581	10.8262	0.683995	0.283631
582	10.8444	0.685686	0.290653
583	10.8622	0.68687	0.297375
584	10.8796	0.68771	0.303736
585	10.8971	0.688356	0.309658
586	10.9148	0.688936	0.315034
587	10.933	0.689567	0.319697
588	10.9519	0.69035	0.323402
589	10.9718	0.691373	0.325817
590	10.993	0.69273	0.325565
591	11.0212	0.710576	0.324716
592	11.0477	0.716751	0.323117
593	11.0729	0.721155	0.318156
594	11.0972	0.724127	0.310919
595	11.1207	0.726056	0.30217
596	11.1439	0.727213	0.292554
597	11.1672	0.727689	0.282675
598	11.1907	0.727398	0.273129
599	11.2149	0.726089	0.264527
600	11.2402	0.723339	0.257459
601	11.2667	0.718562	0.252366
602	11.2949	0.710926	0.249698
603	11.3129	0.711341	0.235885
604	11.33	0.707881	0.224289
605	11.3461	0.70468	0.213976
606	11.3616	0.700684	0.201908
607	11.3767	0.696603	0.190597
608	11.3916	0.69251	0.180246
609	11.4065	0.688461	0.170914
610	11.4216	0.684493	0.162561
611	11.4372	0.680617	0.155081
612	11.4535	0.676827	0.148331
613	11.4705	0.673097	0.142153
614	11.4886	0.669635	0.136356
615	11.5053	0.669867	0.13312
616	11.521	0.670834	0.129031
617	11.5359	0.670545	0.124223
618	11.5503	0.672132	0.122206
619	11.5642	0.673926	0.120204	0.435055
620	11.5779	0.676267	0.118331
621	11.5916	0.679403	0.116697
622	11.6054	0.683529	0.115434
623	11.6197	0.688778	0.114697
624	11.6345	0.695209	0.114661
625	11.6502	0.702769	0.115494
626	11.6668	0.711662	0.118619
627	11.6968	0.724242	0.122232
628	11.7253	0.735033	0.125793
629	11.7525	0.744682	0.129297
630	11.7787	0.752282	0.132213
631	11.8041	0.758905	0.134986
632	11.8291	0.764748	0.137681
633	11.854	0.769899	0.140373
634	11.879	0.77434	0.143155
635	11.9047	0.777945	0.146138
636	11.9314	0.780482	0.149462
637	11.9595	0.781644	0.153305
638	11.9894	0.780475	0.157007
639	12.0191	0.78218	0.16387
640	12.0474	0.780516	0.174165
641	12.0745	0.778759	0.188208
642	12.1006	0.777902	0.195937
643	12.126	0.777272	0.203659
644	12.151	0.777153	0.210895
645	12.176	0.77777	0.217288
646	12.2012	0.779279	0.222647
647	12.2271	0.781738	0.22696
648	12.254	0.785085	0.230372
649	12.2821	0.78913	0.233126
650	12.3118	0.793597	0.235363
651	12.3415	0.799106	0.237337
652	12.3695	0.802419	0.238153
653	12.3962	0.805228	0.238107
654	12.422	0.807043	0.23692
655	12.4471	0.808764	0.235456
656	12.472	0.810584	0.233948
657	12.497	0.812626	0.232553
658	12.5224	0.814959	0.231371
659	12.5485	0.817593	0.23046
660	12.5756	0.820476	0.22985
661	12.6039	0.823489	0.229546
662	12.6338	0.827527	0.229776	0.554661
663	12.6555	0.833731	0.230191
664	12.6759	0.836154	0.230905
665	12.6954	0.83768	0.231912
666	12.7142	0.839402	0.232697
667	12.7325	0.840514	0.233498
668	12.7505	0.841195	0.234335
669	12.7686	0.841464	0.23517
670	12.7869	0.841202	0.23592
671	12.8057	0.840148	0.236449
672	12.8253	0.837898	0.236552
673	12.8459	0.833879	0.235929
674	12.8676	0.82688	0.234051
675	12.8938	0.833804	0.230226
676	12.9186	0.834948	0.227068
677	12.9423	0.836776	0.223448
678	12.965	0.839101	0.219753
679	12.9872	0.841971	0.215777
680	13.009	0.845353	0.211676
681	13.0308	0.84921	0.207601
682	13.0528	0.853515	0.203694
683	13.0755	0.85821	0.20007
684	13.099	0.863214	0.196804
685	13.1238	0.868399	0.193924
686	13.15	0.874412	0.190618
687	13.1702	0.885126	0.187833
688	13.1893	0.891323	0.185599
689	13.2075	0.896039	0.183458
690	13.2251	0.899515	0.181732
691	13.2422	0.902243	0.1803
692	13.259	0.904477	0.179138
693	13.2758	0.906387	0.178184
694	13.2929	0.908058	0.177354
695	13.3104	0.90947	0.17654
696	13.3286	0.91051	0.175628
697	13.3477	0.910954	0.174496	0.618354
698	13.3679	0.910686	0.172879
699	13.3934	0.910066	0.170535
700	13.4176	0.910583	0.167356
701	13.4407	0.910773	0.16414
702	13.463	0.91094	0.16171
703	13.4846	0.91113	0.159424
704	13.506	0.911414	0.157316
705	13.5272	0.911787	0.155379
706	13.5488	0.912157	0.153576
707	13.5709	0.912352	0.151856
708	13.5938	0.912106	0.150164
709	13.6178	0.91104	0.148439
710	13.6433	0.908075	0.146416
711	13.6687	0.910533	0.143771
712	13.6928	0.909413	0.1422
713	13.7158	0.908012	0.141486
714	13.7379	0.906057	0.141737
715	13.7595	0.904297	0.14263
716	13.7808	0.903047	0.144064
717	13.8021	0.902585	0.14584
718	13.8238	0.903161	0.147664
719	13.846	0.904999	0.149165
720	13.8691	0.90825	0.149945
721	13.8933	0.912965	0.149666
722	13.9188	0.918036	0.147694
723	13.9419	0.926574	0.143735
724	13.9638	0.933065	0.139819
725	13.9848	0.941026	0.136371
726	14.005	0.9504	0.133537
727	14.0247	0.960838	0.131152
728	14.0441	0.971995	0.12908
729	14.0634	0.98352	0.127213
730	14.083	0.995034	0.125489
731	14.1029	1.0061	0.123877
732	14.1237	1.01618	0.122358
733	14.1454	1.02461	0.120911
734	14.1684	1.03379	0.118265
735	14.1943	1.03721	0.115492
736	14.2188	1.03936	0.112582
737	14.2422	1.03994	0.109566
738	14.2647	1.03957	0.107213
739	14.2868	1.03867	0.105092
740	14.3085	1.03751	0.103192
741	14.3304	1.03622	0.101505
742	14.3526	1.03483	0.100035
743	14.3754	1.03329	0.0987993
744	14.399	1.0314	0.097848
745	14.4238	1.02887	0.0972794
746	14.4498	1.02489	0.0974769
747	14.4684	1.02045	0.0976117
748	14.4858	1.01543	0.0977962
749	14.5025	1.0097	0.0984633
750	14.5185	1.00341	0.0997827
751	14.5341	0.996636	0.101531
752	14.5495	0.989535	0.103782
753	14.565	0.982228	0.10656
754	14.5808	0.974834	0.109841
755	14.597	0.967439	0.11356
756	14.6139	0.960105	0.117614
757	14.6316	0.952856	0.121862
758	14.6503	0.945216	0.127562
759	14.6679	0.937891	0.132854
760	14.6847	0.931252	0.137293
761	14.7006	0.924249	0.140871
762	14.716	0.916193	0.143643
763	14.7309	0.908011	0.145998
764	14.7456	0.900033	0.148198
765	14.7602	0.892542	0.150505
766	14.775	0.885793	0.153168
767	14.7902	0.880036	0.156432
768	14.806	0.875537	0.160524
769	14.8226	0.872592	0.165651
770	14.8402	0.871603	0.172123
771	14.8557	0.874363	0.180139
772	14.8703	0.879605	0.188975
773	14.8842	0.884938	0.198676
774	14.8976	0.891119	0.207747
775	14.9106	0.898031	0.217627
776	14.9235	0.906013	0.22824
777	14.9365	0.915232	0.239434
778	14.9496	0.925653	0.250962	0.865247
779	14.9631	0.936966	0.262465
780	14.9772	0.948511	0.273444
781	14.9919	0.959208	0.283242
782	15.0075	0.966753	0.290752
783	15.0304	0.972183	0.296558
784	15.0523	0.977773	0.300187
785	15.0732	0.984101	0.301555
786	15.0934	0.991937	0.302667
787	15.113	1.00091	0.302277
788	15.1322	1.01093	0.300261
789	15.1512	1.02186	0.29654
790	15.1704	1.03356	0.29107
791	15.19	1.04575	0.283827
792	15.2103	1.05811	0.274829
793	15.2317	1.07011	0.26414
794	15.2544	1.08281	0.248315
795	15.2772	1.09813	0.233559
796	15.2988	1.10237	0.219428
797	15.3194	1.10284	0.205725
798	15.3393	1.10061	0.19236
799	15.3588	1.09641	0.179183
800	15.378	1.09063	0.166128
801	15.3973	1.08341	0.153103
802	15.417	1.07467	0.140017
803	15.4372	1.06411	0.126794
804	15.4581	1.05124	0.113379
805	15.48	1.03546	0.0997369
806	15.5029	1.0185	0.0828898
807	15.518	1.00953	0.0649383
808	15.5323	0.999548	0.046749
809	15.5459	0.990133	0.0281576
810	15.559	0.98105	0.012656
811	15.5718	0.972528	-0.00280373
812	15.5844	0.96448	-0.0182758
813	15.597	0.956765	-0.0337878
814	15.6099	0.949192	-0.0493449
815	15.623	0.941548	-0.0649482
816	15.6367	0.93357	-0.0806141
817	15.651	0.92495	-0.0963865
818	15.6662	0.916457	-0.115493
819	15.6872	0.908259	-0.135322
820	15.7072	0.900619	-0.1568
821	15.7262	0.891884	-0.180409
822	15.7445	0.883852	-0.190639
823	15.7623	0.876186	-0.198198
824	15.7799	0.869324	-0.20298
825	15.7975	0.863728	-0.204781
826	15.8152	0.859899	-0.203313
827	15.8335	0.85839	-0.198293
828	15.8524	0.859779	-0.189567
829	15.8723	0.864604	-0.177279
830	15.8933	0.872699	-0.164658
831	15.9083	0.883749	-0.149247
832	15.9224	0.902491	-0.129014	1.05449
833	15.9358	0.921273	-0.106093
834	15.9487	0.941048	-0.0771916
835	15.9613	0.962159	-0.0450451
836	15.9738	0.985202	-0.00972488
837	15.9863	1.01093	0.0291763
838	15.9991	1.04024	0.0725995
839	16.0122	1.07424	0.122132
840	16.0259	1.11425	0.180237
841	16.0402	1.16187	0.250674
842	16.0553	1.21739	0.325813
843	16.0675	1.28187	0.451931
844	16.0789	1.34841	0.627781
845	16.0898	1.43504	0.880427
846	16.1003	1.53477	1.17655
847	16.1105	1.64729	1.55715
848	16.1206	1.76053	2.01155
849	16.1306	1.85191	2.48292
850	16.1407	1.89203	2.85875
851	16.1511	1.85933	3.02102
852	16.1619	1.75576	2.93643
853	16.1733	1.60431	2.67717
854	16.1853	1.43867	2.36619
855	16.199	1.28747	2.10141
856	16.2119	1.17185	1.87796
857	16.2241	1.07218	1.67997
858	16.2359	0.986854	1.50358
859	16.2473	0.915633	1.34863
860	16.2587	0.856463	1.21123
861	16.27	0.807163	1.08723
862	16.2816	0.76572	0.972675
863	16.2935	0.730366	0.864004
864	16.3058	0.699568	0.758254
865	16.3188	0.67204	0.653253
866	16.3326	0.656436	0.513459
867	16.3482	0.648667	0.36584
868	16.3631	0.645826	0.22095
869	16.3774	0.642475	0.0827589
870	16.3911	0.638852	-0.0499472
871	16.4045	0.635016	-0.185209
872	16.4175	0.631063	-0.325532
873	16.4305	0.627052	-0.473447
874	16.4434	0.623017	-0.631362
875	16.4566	0.618971	-0.801423
876	16.4703	0.614912	-0.985402
877	16.4847	0.610834	-1.18455
878	16.5001	0.60609	-1.39479
879	16.521	0.59976	-1.62529
880	16.5407	0.59858	-1.87205
881	16.5594	0.599322	-2.12373
882	16.5775	0.601503	-2.28923
883	16.5952	0.604043	-2.4275
884	16.6128	0.606569	-2.53821
885	16.6305	0.608913	-2.62247
886	16.6486	0.611117	-2.68233
887	16.6672	0.613439	-2.72079
888	16.6864	0.616377	-2.74197
889	16.7066	0.620658	-2.75127
890	16.7276	0.627449	-2.76674
891	16.7401	0.640343	-2.82359
892	16.7519	0.662327	-2.8551
893	16.7632	0.684109	-2.87962
894	16.774	0.700172	-2.87063
895	16.7845	0.71231	-2.83714
896	16.7949	0.720388	-2.77615
897	16.8053	0.724689	-2.68743
898	16.8158	0.725934	-2.57474
899	16.8267	0.72528	-2.44581
900	16.8379	0.724267	-2.31122
901	16.8497	0.724742	-2.18282
902	16.8622	0.728801	-2.07653
903	16.871	0.750448	-2.0269
904	16.8793	0.766664	-1.96745
905	16.8871	0.782856	-1.91512
906	16.8946	0.794265	-1.83805
907	16.9019	0.805804	-1.76539
908	16.9092	0.818619	-1.70078
909	16.9165	0.833559	-1.64584
910	16.9239	0.851195	-1.60092
911	16.9316	0.871805	-1.56549
912	16.9395	0.895302	-1.53852
913	16.9479	0.921175	-1.51857
914	16.9567	0.949773	-1.47947
915	16.9704	0.954763	-1.43509
916	16.9833	0.968963	-1.39426
917	16.9955	0.987874	-1.37147
918	17.0073	1.00746	-1.34219
919	17.0187	1.0294	-1.3158
920	17.03	1.05316	-1.29012
921	17.0412	1.07802	-1.2633
922	17.0525	1.10314	-1.23376
923	17.0641	1.1275	-1.20018
924	17.0762	1.14995	-1.16164
925	17.0889	1.16923	-1.11767
926	17.1025	1.18652	-1.03979
927	17.1122	1.19683	-0.977405
928	17.1214	1.19802	-0.919548
929	17.1302	1.19254	-0.864582
930	17.1387	1.18217	-0.82077
931	17.1469	1.16874	-0.778052
932	17.155	1.15341	-0.736089
933	17.163	1.13713	-0.694548
934	17.1712	1.12057	-0.653092
935	17.1796	1.10428	-0.611409
936	17.1883	1.08864	-0.56916
937	17.1974	1.07379	-0.52604
938	17.2071	1.05882	-0.487743
939	17.227	1.02985	-0.448326
940	17.246	1.01782	-0.399072
941	17.2642	1.00768	-0.350462
942	17.2818	0.999869	-0.324564
943	17.2988	0.994709	-0.307482
944	17.3156	0.992213	-0.298987
945	17.3323	0.992183	-0.29774
946	17.3491	0.994187	-0.301799
947	17.3662	0.99755	-0.309052
948	17.3839	1.00141	-0.317568
949	17.4025	1.00475	-0.325838
950	17.4222	1.01081	-0.344294
951	17.4408	1.01297	-0.358721
952	17.4587	1.00652	-0.37356	1.12181
953	17.4759	0.995121	-0.389872
954	17.4926	0.980113	-0.405841
955	17.5089	0.964566	-0.422725
956	17.5249	0.949924	-0.440395
957	17.5408	0.937167	-0.458329
958	17.5569	0.926874	-0.475559
959	17.5733	0.919204	-0.490542
960	17.5902	0.913798	-0.501096
961	17.6078	0.909559	-0.504373
962	17.6263	0.904731	-0.497152
963	17.6429	0.879297	-0.499521
964	17.6586	0.878576	-0.489277
965	17.6737	0.879316	-0.472827
966	17.6884	0.883681	-0.461723
967	17.7027	0.889832	-0.448635
968	17.717	0.897299	-0.433185
969	17.7314	0.9056	-0.415007
970	17.746	0.914222	-0.393819
971	17.761	0.922641	-0.369495
972	17.7765	0.930282	-0.342176
973	17.7926	0.936575	-0.312382
974	17.8094	0.94136	-0.280306	1.3968
975	17.8227	0.946295	-0.235832
976	17.8354	0.946981	-0.179941
977	17.8475	0.946312	-0.118727
978	17.8592	0.94546	-0.0594527
979	17.8706	0.943911	-5.85538e-05
980	17.8819	0.941925	0.0580288
981	17.8932	0.939699	0.11387
982	17.9047	0.937396	0.166918
983	17.9164	0.935119	0.216953
984	17.9286	0.932947	0.263961
985	17.9413	0.930932	0.308047
986	17.9546	0.929133	0.349337
987	17.9644	0.943852	0.365578
988	17.9735	0.964281	0.379685
989	17.9823	0.987002	0.39596
990	17.9907	1.01309	0.406003
991	17.9989	1.03997	0.424501
992	18.0071	1.06723	0.452019
993	18.0153	1.09471	0.487771
994	18.0237	1.12243	0.530386
995	18.0323	1.15045	0.578228
996	18.0412	1.17866	0.629474
997	18.0506	1.2067	0.682051
998	18.0604	1.23376	0.733488
999	18.0704	1.26861	0.763519
1000	18.08	1.28284	0.786464
1001	18.0893	1.29489	0.796214
1002	18.0983	1.30622	0.786118
1003	18.107	1.31702	0.760165
1004	18.1156	1.3279	0.718629
1005	18.124	1.33926	0.662998
1006	18.1324	1.35133	0.595964
1007	18.1409	1.36412	0.521521
1008	18.1497	1.37738	0.445071
1009	18.1588	1.39056	0.373216
1010	18.1687	1.40283	0.313075
1011	18.1836	1.41559	0.20918
1012	18.1978	1.42106	0.168578
1013	18.2113	1.42584	0.154089	1.60718
1014	18.2243	1.43061	0.135296
1015	18.237	1.43561	0.121751
1016	18.2498	1.44072	0.111817
1017	18.2626	1.44556	0.104792
1018	18.2758	1.44953	0.100468
1019	18.2895	1.45185	0.0989904
1020	18.3038	1.45156	0.100613
1021	18.3188	1.44754	0.105613
1022	18.3347	1.43852	0.114171
1023	18.3459	1.42095	0.124644	1.82019
1024	19.6306
1025	19.6457
1026	19.66
1027	19.6737
1028	19.6869
1029	19.6997
1030	19.7124
1031	19.7252
1032	19.7382
1033	19.7517
1034	19.7658
1035	19.7808
1036	19.7906
1037	19.7998
1038	19.8086
1039	19.8171
1040	19.8255
1041	19.8339
1042	19.8425
1043	19.8512
1044	19.8602
1045	19.8695
1046	19.8791
1047	19.8891
1048	19.8989
1049	19.9082
1050	19.9172
1051	19.9258
1052	19.9342
1053	19.9424
1054	19.9506
1055	19.9588
1056	19.9672
1057	19.9759
1058	19.9851
1059	19.9948
1060	20.0082
1061	20.0209
1062	20.033
1063	20.0448
1064	20.0563
1065	20.0676
1066	20.0789
1067	20.0903
1068	20.102
1069	20.1141
1070	20.1268
1071	20.1401
1072	20.1569
